# Supplementary material for: The First Report of Mycoplasmas in Antarctic Pinnipeds: The Results of a Survey
Source: Animals (Basel). 2025 Mar 25;15(7):937. doi: 10.3390/ani15070937 (PMC11987810; doi:10.3390/ani15070937)
Supplement: Supplementary file 1 [file animals-15-00937-s001.zip]

Archive with 1 entries (1 files):
- animals-3469320-supplementary.pdf
